# Supplementary material for: The Phenoxyalkyltriazine Antagonists for 5-HT6 Receptor with Promising Procognitive and Pharmacokinetic Properties In Vivo in Search for a Novel Therapeutic Approach to Dementia Diseases
Source: Int J Mol Sci. 2021 Oct 5;22(19):10773. doi: 10.3390/ijms221910773 (PMC8509428; doi:10.3390/ijms221910773)
Supplement: Supplementary file 1 [file ijms-22-10773-s001.zip]

Archive with 1 entries (1 files):
- ijms-1342973-supplementary.pdf
